# Supplementary material for: Xenarthrans of the collection of Santiago Roth from the Pampean Region of Argentina (Pleistocene), in Zurich, Switzerland
Source: Swiss J Palaeontol. 2023 Mar 28;142(1):3. doi: 10.1186/s13358-023-00265-7 (PMC10049960; doi:10.1186/s13358-023-00265-7)
Supplement: Supplementary file 1 — Additional file 1: Table S1. Additional information per specimen. The numbered localities are linked to Fig. 2. Symbol: † Extinct. [file 13358_2023_265_MOESM1_ESM.xlsx]

## Sheet: Feuil1
SPECIES	INITIAL ASSIGNATION FROM SCHULTHESS (1920)	INSTITUTIONAL NUMBER	ROTH NUMBER	LOCALITY	FORMATION	CT-SCAN AVAILABLE	REFERENCE
†Propraopus sulcatus	Propraopus grandis Ameghino, 1881 – Tatusia grandis in Schulthess (1920)	PIMUZ A/V 426	168	(1) San Nicolás/Barranca San Nicolás, Tonelero	Lujanian (= Superior Pampean)	-	Roth (1889; p. 11); Schulthess (1920; p. 31)
†Propraopus sulcatus	Propraopus grandis Ameghino, 1881 – Tatusia grandis in Schulthess (1920)	PIMUZ A/V 427	169	(2) Arroyo Pergamino	Lujanian (= Superior Pampean)	-	Roth (1889; p. 11); Schulthess (1920; p. 31)
Chaetophractus vellerosus	Dasypus proximus Lyddeker, 1895	PIMUZ A/V 423	155	(3) Arroyo Ramallo	Late Sanandresian and a major part of the Ensenadan (= Inferior Pampean)	-	Roth (1889; p. 11); Schulthess (1920; p. 28)
Zaedyus pichiy	Dasypus patagonicus Desmarest, 1819	PIMUZ A/V 422	153	(2) Arroyo Pergamino	Lujanian (= Superior Pampean)	-	Roth (1889; p. 11); Schulthess (1920; p. 28)
Tolypeutes sp.	Tolypeutes conurus Geoffroy, 1847	PIMUZ A/V 421	152	(4) Arroyo del Medio	Late Ensenadan and the Bonaerian (= Intermediate Pampean)	-	Roth (1889; p. 10); Schulthess (1920; p. 28)
†Eutatus pascuali	Eutatus sp.	PIMUZ A/V 419	228	(3) Arroyo Ramallo	Late Sanandresian and a major part of the Ensenadan (= Inferior Pampean)	-	Roth (1889; p. 14); Schulthess (1920; p. 29, 31); Krmpotic et al. (2009)
†Eutatus pascuali	Eutatus seguini	PIMUZ A/V 4094	53	(4) Arroyo del Medio	Late Ensenadan and the Bonaerian (= Intermediate Pampean)	-	Roth (1889; p. 5); Schulthess (1920; p. 30)
†Eutatus seguini	Eutatus seguini	PIMUZ A/V 415	227	(2) Arroyo Pergamino	Lujanian (= Superior Pampean)	-	Roth (1889; p. 14); Schulthess (1920; p. 29, 31); Krmpotic et al. (2009)
†Eutatus seguini	Eutatus seguini	PIMUZ A/V 420	156	(5) San Pedro/Barranca San Pedro, Tonelero	Lujanian (= Superior Pampean)	-	Roth (1889; p. 11); Schulthess (1920; p. 31); Krmpotic et al. (2009)
†Eutatus sp.	Eutatus seguini	PIMUZ A/V 416	187	(2) Arroyo Pergamino	Lujanian (= Superior Pampean)	-	Roth (1889; p. 12); Schulthess (1920; p. 30, 31); Krmpotic et al. (2009)
†Eutatus sp.	Eutatus seguini	PIMUZ A/V 417	27	(2) Arroyo Pergamino	Late Ensenadan and the Bonaerian (= Intermediate Pampean)	-	Roth (1889; p. 4); Schulthess (1920; p. 28, 31)
†Eutatus sp.	Eutatus seguini	PIMUZ A/V 418	58	(2) Arroyo Pergamino	Lujanian (= Superior Pampean)	-	Roth (1889; p. 6); Schulthess (1920; p. 29)
†Eutatus sp.	Eutatus seguini	PIMUZ A/V 4126	275	(1) San Nicolás/Barranca San Nicolás, Tonelero	Lujanian (= Superior Pampean)	-	Roth (1889; p. 16); Schulthess (1920; p. 29)
†Pampatherium humboldtii	Chlamydotherium typum Gervais & Ameghino, 1880	PIMUZ A/V 428	132	(2) Arroyo Pergamino	Lujanian (= Superior Pampean)	-	Roth (1889; p. 10); Schulthess (1920; p. 27, 28); Straehl et al. (2013)
†Pampatherium humboldtii	Chlamydotherium typum Gervais & Ameghino, 1880	PIMUZ A/V 430	154	(6) Sánchez/Barranca Sánchez, Tonelero	Late Ensenadan and the Bonaerian (= Intermediate Pampean)	-	Roth (1889; p. 11); Schulthess (1920; p. 27)
†Pampatherium typum	Chlamydotherium typum Gervais & Ameghino, 1880	PIMUZ A/V 431	161	(5) San Pedro/Barranca San Pedro, Tonelero	Late Ensenadan and the Bonaerian (= Intermediate Pampean)	-	Roth (1889; p. 11); Schulthess (1920; p. 28)
†Pampatherium typum	Chlamydotherium typum Gervais & Ameghino, 1880	PIMUZ A/V 432	158	(2) Arroyo Pergamino	Late Ensenadan and the Bonaerian (= Intermediate Pampean)	-	Roth (1889; p. 11); Schulthess (1920; p. 27)
†Glyptodontidae indet.	Glyptodontidae indet.	PIMUZ A/V 473	3	(2) Arroyo Pergamino	Late Ensenadan and the Bonaerian (= Intermediate Pampean)	-	Roth (1889; p. 3); Schulthess (1920; p. 26)
†Glyptodontidae indet.	Glyptodontidae indet.	PIMUZ A/V 5154	50	(8) San Lorenzo/Barranca San Lorenzo, Tonelero	Late Sanandresian and a major part of the Ensenadan (= Inferior Pampean)	-	Roth (1889; p. 5); Schulthess (1920; p. 26)
†Glyptodon munizi	Glyptodon clavipes Owen, 1839a	PIMUZ A/V 461	283	(7) Arroyo de Cepeda	Late Ensenadan and the Bonaerian (= Intermediate Pampean)	X	Roth (1889; p. 16); Schulthess (1920; p. 11-18); Guth (1961; p. 157)
†Glyptodon munizi	Glyptodon clavipes Owen, 1839a	PIMUZ A/V 462 & 472	79	(8) San Lorenzo/Barranca San Lorenzo, Tonelero	Late Sanandresian and a major part of the Ensenadan (= Inferior Pampean)	X	Roth (1889; p. 7); Schulthess (1920; p. 18)
†Glyptodon munizi	Glyptodon clavipes Owen, 1839a	PIMUZ A/V 463	135	(4) Arroyo del Medio	Late Ensenadan and the Bonaerian (= Intermediate Pampean)	-	Roth (1889; p. 10); Schulthess (1920; p. 11-15, 17, 18); Straehl et al. (2013)
†Glyptodon munizi	Glyptodon clavipes Owen, 1839a	PIMUZ A/V 464	21	(9) Arroyo Dulce	Late Ensenadan and the Bonaerian (= Intermediate Pampean)	-	Roth (1889; p. 4); Schulthess (1920; p. 13, 15, 18)
†Glyptodon munizi	Glyptodon clavipes Owen, 1839a	PIMUZ A/V 465	6	(2) Arroyo Pergamino	Late Ensenadan and the Bonaerian (= Intermediate Pampean)	-	Roth (1889; p. 3); Schulthess (1920; p. 12, 14-18); Straehl et al. (2013)
†Glyptodon munizi	Glyptodon clavipes Owen, 1839a	PIMUZ A/V 466	67	(9) Arroyo Dulce	Late Ensenadan and the Bonaerian (= Intermediate Pampean)	-	Roth (1889; p. 6); Schulthess (1920; p. 16)
†Glyptodon munizi	Glyptodon clavipes Owen, 1839a	PIMUZ A/V 468	34	(2) Arroyo Pergamino	Late Ensenadan and the Bonaerian (= Intermediate Pampean)	-	Roth (1889; p. 5); Schulthess (1920; p. 18)
†Glyptodon munizi	Glyptodon clavipes Owen, 1839a	PIMUZ A/V 469	29	(2) Arroyo Pergamino	Late Ensenadan and the Bonaerian (= Intermediate Pampean)	-	Roth (1889; p. 4); Schulthess (1920; p. 13, 16, 18)
†Glyptodon munizi	Glyptodon clavipes Owen, 1839a	PIMUZ A/V 470	26	(2) Arroyo Pergamino	Late Sanandresian and a major part of the Ensenadan (= Inferior Pampean)	-	Roth (1889; p. 4); Schulthess (1920; p. 17)
†Glyptodon munizi	Glyptodon clavipes Owen, 1839a	PIMUZ A/V 471	42	(4) Arroyo del Medio	Late Ensenadan and the Bonaerian (= Intermediate Pampean)	-	Roth (1889; p. 5); Schulthess (1920; p. 14-18)
†Glyptodon munizi	Glyptodon clavipes Owen, 1839a	PIMUZ A/V 4142	118	(10) Río Salado	Late Ensenadan and the Bonaerian (= Intermediate Pampean)	-	Roth (1889; p. 9); Schulthess (1920; p. 18)
†Glyptodon munizi	Glyptodon clavipes Owen, 1839a	PIMUZ A/V 4150	77	(1) San Nicolás/Barranca San Nicolás, Tonelero	Late Ensenadan and the Bonaerian (= Intermediate Pampean)	-	Roth (1889; p. 7); Schulthess (1920; p. 11)
†Glyptodon reticulatus	Glyptodon sp.	PIMUZ A/V 4122	35	(17) Baradero/Barranca Baradero, Tonelero	Lujanian (= Superior Pampean)	-	Roth (1889; p. 5); Schulthess (1920; p. 19)
†Glyptodon sp.	Glyptodon clavipes Owen, 1839a	PIMUZ A/V 4096	92	(2) Arroyo Pergamino	Late Sanandresian and a major part of the Ensenadan (= Inferior Pampean)	-	Roth (1889; p. 7); Schulthess (1920; p. 18)
†Glyptodon sp.	Glyptodon clavipes Owen, 1839a	PIMUZ A/V 4097	185	(1) San Nicolás/Barranca San Nicolás, Tonelero	Late Ensenadan and the Bonaerian (= Intermediate Pampean)	-	Roth (1889; p. 12); Schulthess (1920; p. 11)
†Glyptodon sp.	Glyptodon clavipes Owen, 1839a	PIMUZ A/V 4155	87	(8) San Lorenzo/Barranca San Lorenzo, Tonelero	Late Sanandresian and a major part of the Ensenadan (= Inferior Pampean)	-	Roth (1889; p. 7); Schulthess (1920; p. 19)
†Doedicurus clavicaudatus	Doedicurus sp.	PIMUZ A/V 459	217	(4) Arroyo del Medio	Late Ensenadan and the Bonaerian (= Intermediate Pampean)	-	Roth (1889; p. 13); Schulthess (1920; p. 26)
†Doedicurus clavicaudatus	Doedicurus clavicaudatus	PIMUZ A/V 4148	215	(11) Arroyo Pergo	Late Ensenadan and the Bonaerian (= Intermediate Pampean)	X	Roth (1889; p. 13); Schulthess (1920; p. 26)
†Neosclerocalyptus pseudornatus	Hoplophorus ornatus Pouchet, 1866	PIMUZ A/V 439	216	(1) San Nicolás/Barranca San Nicolás, Tonelero	Late Sanandresian and a major part of the Ensenadan (= Inferior Pampean)	X	Roth (1889; p. 13); Schulthess (1920; p. 19-21); Guth (1961)
†Neosclerocalyptus ornatus	Lomaphorus ornatus Owen, 1845	PIMUZ A/V 447	226	(8) San Lorenzo/Barranca San Lorenzo, Tonelero	Late Sanandresian and a major part of the Ensenadan (= Inferior Pampean)	X	Roth (1889; p. 14); Schulthess (1920; p. 22)
†Neosclerocalyptus gouldi	Hoplophorus ornatus Pouchet, 1866	PIMUZ A/V 436 & 437	278	(4) Arroyo del Medio	Late Ensenadan and the Bonaerian (= Intermediate Pampean)	X	Roth (1889; p. 16); Schulthess (1920; p. 19, 22, 23)
†Neosclerocalyptus gouldi	Hoplophorus sp.	PIMUZ A/V 458	260	(14) Barranca Villa Constitución, Tonelero	Late Ensenadan and the Bonaerian (= Intermediate Pampean)	-	Roth (1889; p. 15); Schulthess (1920; p. 24)
†Neosclerocalyptus paskoensis	Hoplophorus ornatus Pouchet, 1866	PIMUZ A/V 438	124	(12) Rosario/Barranca Rosario/Alverde près Rosario, Tonelero	Lujanian (= Superior Pampean)	-	Roth (1889; p. 9); Schulthess (1920; p. 19-23); Straehl et al. (2013)
†Neosclerocalyptus sp.	Hoplophorus ornatus Pouchet, 1866	PIMUZ A/V 440	91	(8) San Lorenzo/Barranca San Lorenzo, Tonelero	Late Sanandresian and a major part of the Ensenadan (= Inferior Pampean)	-	Roth (1889; p. 7); Schulthess (1920; p. 20)
†Neosclerocalyptus sp.	Hoplophorus ornatus Pouchet, 1866	PIMUZ A/V 441	174	(2) Arroyo Pergamino	Lujanian (= Superior Pampean)	-	Roth (1889; p. 11); Schulthess (1920; p. 20)
†Neosclerocalyptus sp.	Hoplophorus ornatus Pouchet, 1866	PIMUZ A/V 442	182	(2) Arroyo Pergamino	Lujanian (= Superior Pampean)	X	Roth (1889; p. 12); Schulthess (1920; p. 20)
†Neosclerocalyptus sp.	Hoplophorus ornatus Pouchet, 1866	PIMUZ A/V 443	271	(2) Arroyo Pergamino	Lujanian (= Superior Pampean)	-	Roth (1889; p. 16); Schulthess (1920; p. 20)
†Neosclerocalyptus sp.	Hoplophorus ornatus Pouchet, 1866	PIMUZ A/V 445	261	(2) Arroyo Pergamino	Lujanian (= Superior Pampean)	-	Roth (1889; p. 15); Schulthess (1920; p. 21)
†Neosclerocalyptus sp.	Hoplophorus ornatus Pouchet, 1866	PIMUZ A/V 446	267	(9) Arroyo Dulce	Late Ensenadan and the Bonaerian (= Intermediate Pampean)	-	Roth (1889; p. 16); Schulthess (1920; p. 21)
†Neosclerocalyptus sp.	Hoplophorus ornatus Pouchet, 1866	PIMUZ A/V 448	117	(8) San Lorenzo/Barranca San Lorenzo, Tonelero	Late Sanandresian and a major part of the Ensenadan (= Inferior Pampean)	-	Roth (1889; p. 9); Schulthess (1920; p. 22)
†Neosclerocalyptus sp.	Hoplophorus ornatus Pouchet, 1866	PIMUZ A/V 449	183	(3) Arroyo Ramallo	Late Sanandresian and a major part of the Ensenadan (= Inferior Pampean)	-	Roth (1889; p. 12); Schulthess (1920; p. 22)
†Neosclerocalyptus sp.	Hoplophorus ornatus Pouchet, 1866	PIMUZ A/V 450	24	(12) Rosario/Barranca Rosario, Tonelero	Late Sanandresian and a major part of the Ensenadan (= Inferior Pampean)	-	Schulthess (1920; plate 3; fig. 5; p. 22)
†Neosclerocalyptus sp.	Hoplophorus ornatus Pouchet, 1866	PIMUZ A/V 451	43	(4) Arroyo del Medio	Late Ensenadan and the Bonaerian (= Intermediate Pampean)	-	Roth (1889; p. 5); Schulthess (1920; p. 23)
†Neosclerocalyptus sp.	Hoplophorus ornatus Pouchet, 1866	PIMUZ A/V 452	14	(1) San Nicolás/Barranca San Nicolás, Tonelero	Late Ensenadan and the Bonaerian (= Intermediate Pampean)	-	Roth (1889; p. 3); Schulthess (1920; p. 23)
†Neosclerocalyptus sp.	Hoplophorus ornatus Pouchet, 1866	PIMUZ A/V 453	28	(12) Rosario/Barranca Rosario/Alverde près Rosario, Tonelero	Lujanian (= Superior Pampean)	-	Roth (1889; p. 4); Schulthess (1920; p. 23)
†Neosclerocalyptus sp.	Hoplophorus ornatus Pouchet, 1866	PIMUZ A/V 454	49	(2) Arroyo Pergamino	Lujanian (= Superior Pampean)	-	Roth (1889; p. 5); Schulthess (1920; p. 23)
†Neosclerocalyptus sp.	Hoplophorus lineatus Ameghino, 1888	PIMUZ A/V 455	159	(13) Río Tercero	Late Ensenadan and the Bonaerian (= Intermediate Pampean)	-	Roth (1889; p. 96); Schulthess (1920; p. 23)
†Neosclerocalyptus sp.	Hoplophorus sp.	PIMUZ A/V 456	160	(9) Arroyo Dulce	Late Sanandresian and a major part of the Ensenadan (= Inferior Pampean)	-	Roth (1889; p. 11); Schulthess (1920; p. 24)
†Neosclerocalyptus sp.	Hoplophorus sp.	PIMUZ A/V 457	184	(8) San Lorenzo/Barranca San Lorenzo, Tonelero	Late Sanandresian and a major part of the Ensenadan (= Inferior Pampean)	-	Roth (1889; p. 12); Schulthess (1920; p. 24)
†Neosclerocalyptus sp.	Hoplophorus sp.	PIMUZ A/V 474	39	(1) San Nicolás/Barranca San Nicolás, Tonelero	Lujanian (= Superior Pampean)	-	Roth (1889; p. 5)
†Neosclerocalyptus sp.	Hoplophorus sp.	PIMUZ A/V 475	186	(4) Arroyo del Medio	Late Ensenadan and the Bonaerian (= Intermediate Pampean)	-	Roth (1889; p. 186)
†Neosclerocalyptus sp.	Lomaphorus lineatus Ameghino, 1888	PIMUZ A/V 476	101	(8) San Lorenzo/Barranca San Lorenzo, Tonelero	Late Sanandresian and a major part of the Ensenadan (= Inferior Pampean)	-	Roth (1889; p. 8); Schulthess (1920; p. 24)
†Neosclerocalyptus sp.	Lomaphorus ornatus Owen, 1845	PIMUZ A/V 4124	89	(8) San Lorenzo/Barranca San Lorenzo, Tonelero	Lujanian (= Superior Pampean)	-	Roth (1889; p. 7); Schulthess (1920; p. 23)
†Neosclerocalyptus sp.	Hoplophorus sp.	PIMUZ A/V 4135	20	(13) Río Tercero	Lujanian (= Superior Pampean)	-	Roth (1889; p. 4); Schulthess (1920; p. 23)
†Neosclerocalyptus sp.	Lomaphorus lineatus Ameghino, 1888	PIMUZ A/V 4141	96	(12) Rosario/Barranca Rosario, Tonelero	Late Ensenadan and the Bonaerian (= Intermediate Pampean)	-	Roth (1889; p. 8); Schulthess (1920; p. 23)
†Neosclerocalyptus sp.	Lomaphorus lineatus Ameghino, 1888	PIMUZ A/V 4251	32	(2) Arroyo Pergamino	Lujanian (= Superior Pampean)	-	Roth (1889; p. 4); Schulthess (1920; p. 24)
†Panochthus intermedius	Panochthus tuberculatus	PIMUZ A/V 433	51	(15) Río Carcarañá	Late Ensenadan and the Bonaerian (= Intermediate Pampean)	-	Roth (1889; p. 5); Schulthess (1920; p. 24, 25)
†Panochthus intermedius	Panochthus tuberculatus	PIMUZ A/V 435	100	(15) Río Carcarañá	Late Ensenadan and the Bonaerian (= Intermediate Pampean)	-	Roth (1889; p. 8); Schulthess (1920; p. 25)
†Panochthus tuberculatus	Panochthus tuberculatus	PIMUZ A/V 434	218	(4) Arroyo del Medio	Late Ensenadan and the Bonaerian (= Intermediate Pampean)	-	Roth (1889; p. 13); Schulthess (1920; p. 25)
†Panochthus sp.	Panochthus sp.	PIMUZ A/V 4095	17	(13) Río Tercero	Lujanian (= Superior Pampean)	-	Roth (1889; p. 4); Schulthess (1920; p. 25)
†Mylodontinae indet.	Mylodon robustus Owen, 1842	PIMUZ A/V 489	167	(11) Arroyo Pergo	Late Ensenadan and the Bonaerian (= Intermediate Pampean)	-	Roth (1889; p. 11); Schulthess (1920; p. 36)
†Mylodontinae indet.	Mylodon robustus Owen, 1842	PIMUZ A/V 490	181	(4) Arroyo del Medio	Late Ensenadan and the Bonaerian (= Intermediate Pampean)	-	Roth (1889; p. 12); Schulthess (1920; p. 36)
†Mylodontinae indet.	Mylodon robustus Owen, 1842	PIMUZ A/V 500	31	(2) Arroyo Pergamino	Late Sanandresian and a major part of the Ensenadan (= Inferior Pampean)	-	Roth (1889; p. 4); Schulthess (1920; p. 38, 39)
†Mylodontinae indet.	Mylodon sp.	PIMUZ A/V 4099	76	(16) Arroyo Pavón	Late Ensenadan and the Bonaerian (= Intermediate Pampean)	-	Roth (1889; p. 7); Schulthess (1920; p. 40)
†Mylodontinae indet.	Mylodon sp.	PIMUZ A/V 4101	128	-	Pampean Formation	-	Roth (1889; p. 9); Schulthess (1920; p. 37); Guth (1961; p. 119)
†Lestodon armatus	Mylodon armatus Lydekker, 1887	PIMUZ A/V 491	47	(14) Barranca Villa Constitución, Tonelero	Late Ensenadan and the Bonaerian (= Intermediate Pampean)	X	Roth (1889; p. 5); Schulthess (1920; p. 36)
†Lestodon armatus	Mylodon armatus Lydekker, 1887	PIMUZ A/V 492	127	(2) Arroyo Pergamino	Late Ensenadan and the Bonaerian (= Intermediate Pampean)	X	Roth (1889; p. 9); Schulthess (1920; p. 36, 38)
†Lestodon armatus	Mylodon armatus Lydekker, 1887	PIMUZ A/V 493	136	(2) Arroyo Pergamino	Late Ensenadan and the Bonaerian (= Intermediate Pampean)	-	Roth (1889; p. 10); Schulthess (1920; p. 37, 38)
†Lestodon armatus	Mylodon armatus Lydekker, 1887	PIMUZ A/V 494	173	(4) Arroyo del Medio	Late Ensenadan and the Bonaerian (= Intermediate Pampean)	-	Roth (1889; p. 11); Schulthess (1920; p. 37)
†Lestodon sp.	Mylodon armatus Lydekker, 1887	PIMUZ A/V 503	23	(8) San Lorenzo/Barranca San Lorenzo, Tonelero	Late Sanandresian and a major part of the Ensenadan (= Inferior Pampean)	-	Roth (1889; p. 4); Schulthess (1920; p. 38-40)
†Glossotherium robustum	Mylodon robustus Owen, 1842	PIMUZ A/V 484	224	(4) Arroyo del Medio	Late Sanandresian and a major part of the Ensenadan (= Inferior Pampean)	X	Roth (1889; p. 14); Schulthess (1920; p. 35)
†Glossotherium robustum	Mylodon robustus Owen, 1842	PIMUZ A/V 485	78	(4) Arroyo del Medio	Late Ensenadan and the Bonaerian (= Intermediate Pampean)	X	Roth (1889; p. 7); Schulthess (1920; p. 36)
†Glossotherium robustum	Mylodon robustus Owen, 1842	PIMUZ A/V 486	165	(8) San Lorenzo/Barranca San Lorenzo, Tonelero	Late Sanandresian and a major part of the Ensenadan (= Inferior Pampean)	-	Roth (1889; p. 11); Schulthess (1920; p. 36)
†Glossotherium robustum	Mylodon robustus Owen, 1842	PIMUZ A/V 487	172	(5) San Pedro/Barranca San Pedro, Tonelero	Late Ensenadan and the Bonaerian (= Intermediate Pampean)	-	Roth (1889; p. 11); Schulthess (1920; p. 36)
†Glossotherium robustum	Mylodon robustus Owen, 1842	PIMUZ A/V 488	59	(2) Arroyo Pergamino	Late Ensenadan and the Bonaerian (= Intermediate Pampean)	-	Roth (1889; p. 6); Schulthess (1920; p. 36)
†Glossotherium robustum	Mylodon sp.	PIMUZ A/V 497	157	(2) Arroyo Pergamino	Late Ensenadan and the Bonaerian (= Intermediate Pampean)	-	Roth (1889; p. 11); Schulthess (1920; p. 37)
†Glossotherium robustum	Mylodon sp.	PIMUZ A/V 498	163	(4) Arroyo del Medio	Late Ensenadan and the Bonaerian (= Intermediate Pampean)	-	Roth (1889; p. 11); Schulthess (1920; p. 37)
†Glossotherium robustum	Mylodon sp.	PIMUZ A/V 499	162	(17) Baradero/Barranca Baradero, Tonelero	Lujanian (= Superior Pampean)	-	Roth (1889; p. 11); Schulthess (1920; p. 37)
†Glossotherium robustum	Mylodon robustus Owen, 1842	PIMUZ A/V 501	4	(4) Arroyo del Medio	Late Ensenadan and the Bonaerian (= Intermediate Pampean)	-	Roth (1889; p. 3); Schulthess (1920; p. 39); Straehl et al. (2013)
†Glossotherium robustum	Mylodon robustus Owen, 1842	PIMUZ A/V 502	68	(4) Arroyo del Medio	Late Ensenadan and the Bonaerian (= Intermediate Pampean)	-	Roth (1889; p. 6); Schulthess (1920; p. 40)
†Glossotherium robustum	Mylodon robustus Owen, 1842	PIMUZ A/V 4143	189	(2) Arroyo Pergamino	Late Sanandresian and a major part of the Ensenadan (= Inferior Pampean)	-	Roth (1889; p. 12); Schulthess (1920; p. 35)
†Glossotherium robustum	Mylodon robustus Owen, 1842	PIMUZ A/V 4144	93	(16) Arroyo Pavón	Late Ensenadan and the Bonaerian (= Intermediate Pampean)	-	Roth (1889; p. 7); Schulthess (1920; p. 36)
†Archaeomylodon sampedrinensis	Mylodon robustus Owen, 1842	PIMUZ A/V 4140	220	(4) Arroyo del Medio	Late Ensenadan and the Bonaerian (= Intermediate Pampean)	-	Roth (1889; p. 13); Schulthess (1920; p. 36)
†Mylodon darwinii	Mylodon sp.	PIMUZ A/V 495	164	(2) Arroyo Pergamino	Late Sanandresian and a major part of the Ensenadan (= Inferior Pampean)	-	Roth (1889; p. 11); Schulthess (1920; p. 37)
†Mylodon darwinii	Mylodon sp.	PIMUZ A/V 496	133	(2) Arroyo Pergamino	Late Ensenadan and the Bonaerian (= Intermediate Pampean)	-	Roth (1889; p. 10); Schulthess (1920; p. 37)
†Mylodon darwinii	Glossotherium darwinii Owen, 1839b	PIMUZ A/V 504	190	(4) Arroyo del Medio	Late Ensenadan and the Bonaerian (= Intermediate Pampean)	-	Roth (1889; p. 12); Schulthess (1920; p. 40)
†Mylodon darwinii	Glossotherium darwinii Owen, 1839b	PIMUZ A/V 505	180	(2) Arroyo Pergamino	Lujanian (= Superior Pampean)	-	Roth (1889; p. 12); Schulthess (1920; p. 41)
†Mylodon darwinii	Mylodon robustus Owen, 1842	PIMUZ A/V 4147	64	(18) Lacuna Barrancosa	Late Ensenadan and the Bonaerian (= Intermediate Pampean)	-	Roth (1889; p. 6); Schulthess (1920; p. 40)
†Scelidotheriinae indet.	Scelidotherium leptocephalum	PIMUZ A/V 514	277	(4) Arroyo del Medio	Late Ensenadan and the Bonaerian (= Intermediate Pampean)	-	Roth (1889: p. 16); Schulthess (1920: p. 42)
†Scelidotheriinae indet.	Scelidotherium sp.	PIMUZ A/V 518	188	(4) Arroyo del Medio	Late Ensenadan and the Bonaerian (= Intermediate Pampean)	-	Roth (1889: p. 12); Schulthess (1920: p. 42)
†Scelidotheriinae indet.	Scelidotherium sp.	PIMUZ A/V 526	13	(8) San Lorenzo/Barranca San Lorenzo, Tonelero	Late Ensenadan and the Bonaerian (= Intermediate Pampean)	-	Roth (1889: p. 3); Schulthess (1920: p. 43, 47); Miño-Boilini (2012); Miño-Boilini et al. (2014)
†Scelidotheriinae indet.	Scelidotherium sp.	PIMUZ A/V 527	82	(8) San Lorenzo/Barranca San Lorenzo, Tonelero	Late Ensenadan and the Bonaerian (= Intermediate Pampean)	-	Roth (1889: p. 7); Schulthess (1920: p. 43)
†Scelidotheriinae indet.	Scelidotherium leptocephalum	PIMUZ A/V 529	12	(2) Arroyo Pergamino	Lujanian (= Superior Pampean)	-	Roth (1889: p. 3); Schulthess (1920: p. 44)
†Scelidotheriinae indet.	Scelidotherium sp.	PIMUZ A/V 530	230	(2) Arroyo Pergamino	Late Sanandresian and a major part of the Ensenadan (= Inferior Pampean)	-	Roth (1889: p. 14); Schulthess (1920: p. 46)
†Scelidotheriinae indet.	Scelidotherium sp.	PIMUZ A/V 4104	70	(4) Arroyo del Medio	Late Ensenadan and the Bonaerian (= Intermediate Pampean)	-	Roth (1889; p. 6)
†Scelidotheriinae indet.	Scelidotherium sp.	PIMUZ A/V 4134	15	(19) Punta Alta (Bahia Blanca)	Late Ensenadan and the Bonaerian (= Intermediate Pampean)	-	Roth (1889; p. 4)
†Scelidotheriinae indet.	Scelidotherium sp.	PIMUZ A/V 5699	18	Barranca del Paraná, Tonelero	Pampean Formation	X	No references
†Scelidotherium leptocephalum	Scelidotherium leptocephalum	PIMUZ A/V 508	281	(2) Arroyo Pergamino	Late Ensenadan and the Bonaerian (= Intermediate Pampean)	-	Roth (1889: p. 16); Schulthess (1920: p. 41, 44-48); Miño-Boilini (2012); Corona et al. (2013); Miño-Boilini et al. (2014); Miño-Boilini & Quiñones (2020)
†Scelidotherium leptocephalum	Scelidotherium leptocephalum	PIMUZ A/V 509	280	(4) Arroyo del Medio	Late Ensenadan and the Bonaerian (= Intermediate Pampean)	X	Roth (1889: p. 16); Schulthess (1920: p. 41, 44-48); Miño-Boilini (2012); Miño-Boilini et al. (2014); Miño-Boilini & Quiñones (2020)
†Scelidotherium leptocephalum	Scelidotherium leptocephalum	PIMUZ A/V 510	52	(4) Arroyo del Medio	Late Ensenadan and the Bonaerian (= Intermediate Pampean)	-	Roth (1889: p. 5); Schulthess (1920: p. 42, 48)
†Scelidotherium leptocephalum	Scelidotherium leptocephalum	PIMUZ A/V 513	122	(1) San Nicolás/Barranca San Nicolás, Tonelero	Lujanian (= Superior Pampean)	-	Roth (1889: p. 9); Schulthess (1920: p. 42, 44-48); Guth (1961: p. 119); Miño-Boilini (2012); Miño-Boilini et al. (2014); Miño-Boilini & Quiñones (2020)
†Scelidotherium leptocephalum	Scelidotherium leptocephalum	PIMUZ A/V 515	130	(17) Baradero/Barranca Baradero, Tonelero	Lujanian (= Superior Pampean)	-	Roth (1889: p. 9); Schulthess (1920: p. 43)
†Scelidotherium leptocephalum	Scelidotherium leptocephalum	PIMUZ A/V 517	229	(6) Sánchez/Barranca Sánchez, Tonelero	Lujanian (= Superior Pampean)	-	Roth (1889: p. 14); Schulthess (1920: p. 43)
†Scelidotherium leptocephalum	Scelidotherium leptocephalum	PIMUZ A/V 521	179	(4) Arroyo del Medio	Late Ensenadan and the Bonaerian (= Intermediate Pampean)	-	Roth (1889: p. 12); Schulthess (1920: p. 42)
†Scelidotherium leptocephalum	Scelidotherium leptocephalum	PIMUZ A/V 522	19	(14) Barranca Villa Constitución, Tonelero	Lujanian (= Superior Pampean)	-	Roth (1889: p. 4); Schulthess (1920: p. 43)
†Scelidotherium leptocephalum	Scelidotherium leptocephalum	PIMUZ A/V 531	37	(17) Baradero/Barranca Baradero, Tonelero	Lujanian (= Superior Pampean)	-	Roth (1889: p. 5); Schulthess (1920: p. 46, 47)
†Scelidotherium leptocephalum	Scelidotherium leptocephalum	PIMUZ A/V 532	10	(1) San Nicolás/Barranca San Nicolás, Tonelero	Lujanian (= Superior Pampean)	-	Roth (1889: p. 3); Schulthess (1920: p. 46, 47, 48)
†Scelidotherium leptocephalum	Scelidotherium leptocephalum	PIMUZ A/V 4128	30	(4) Arroyo del Medio	Late Ensenadan and the Bonaerian (= Intermediate Pampean)	-	Roth (1889; p. 4); Schulthess (1920; p. 42, 44-48)
†Scelidotherium leptocephalum	Scelidotherium sp.	PIMUZ A/V 4130	116	(17) Baradero/Barranca Baradero, Tonelero	Lujanian (= Superior Pampean)	-	Roth (1889; p. 9); Schulthess (1920; p. 44)
†Scelidotherium leptocephalum	Scelidotherium leptocephalum	PIMUZ A/V 4149	41	(17) Baradero/Barranca Baradero, Tonelero	Lujanian (= Superior Pampean)	-	Roth (1889; p. 5); Schulthess (1920; p. 42); Miño-Boilini (2012); Miño-Boilini et al. (2014)
†Scelidotherium bravardi	Scelidotherium leptocephalum	PIMUZ A/V 506	1	(2) Arroyo Pergamino	Late Sanandresian and a major part of the Ensenadan (= Inferior Pampean)	-	Roth (1889: p. 3); Schulthess (1920: p. 41, 44-47); Miño-Boilini (2012); Miño-Boilini et al. (2014)
†Scelidotherium bravardi	Scelidotherium leptocephalum	PIMUZ A/V 507	126	(16) Arroyo Pavón	Late Sanandresian and a major part of the Ensenadan (= Inferior Pampean)	X	Roth (1889: p. 9); Schulthess (1920: p. 41)
†Scelidotherium bravardi	Scelidotherium leptocephalum	PIMUZ A/V 519	166	(16) Arroyo Pavón	Late Sanandresian and a major part of the Ensenadan (= Inferior Pampean)	-	Roth (1889: p. 11); Schulthess (1920: p. 41)
†Scelidotherium bravardi	Scelidotherium leptocephalum	PIMUZ A/V 520	178	(8) San Lorenzo/Barranca San Lorenzo, Tonelero	Late Sanandresian and a major part of the Ensenadan (= Inferior Pampean)	-	Roth (1889: p. 12); Schulthess (1920: p. 41)
†Scelidotherium bravardi	Scelidotherium leptocephalum	PIMUZ A/V 528	22	(4) Arroyo del Medio	Late Ensenadan and the Bonaerian (= Intermediate Pampean)	-	Roth (1889: p. 4); Schulthess (1920: p. 44, 48)
†Scelidotherium bravardi	Scelidotherium leptocephalum	PIMUZ A/V 4093	54	(4) Arroyo del Medio	Late Ensenadan and the Bonaerian (= Intermediate Pampean)	-	Roth (1889; p. 6); Schulthess (1920; p. 42)
†Catonyx tarijensis	Scelidotherium leptocephalum	PIMUZ A/V 511	25	(2) Arroyo Pergamino	Late Ensenadan and the Bonaerian (= Intermediate Pampean)	-	Roth (1889: p. 4); Schulthess (1920: p. 42)
†Catonyx tarijensis	Scelidotherium leptocephalum	PIMUZ A/V 512	2	(1) San Nicolás/Barranca San Nicolás, Tonelero	Late Ensenadan and the Bonaerian (= Intermediate Pampean)	-	Roth (1889: p. 3); Schulthess (1920: p. 42); Guth (1961: p. 119); Miño-Boilini (2012); Miño-Boilini & Zurita (2015); Miño-Boilini (2016); Miño-Boilini & Quiñones (2020)
†Catonyx tarijensis	Scelidotherium leptocephalum	PIMUZ A/V 516	177	(17) Baradero/Barranca Baradero, Tonelero	Lujanian (= Superior Pampean)	-	Roth (1889: p. 12); Schulthess (1920: p. 43)
†Catonyx tarijensis	Scelidotherium patrium Ameghino, 1888	PIMUZ A/V 524	170	(2) Arroyo Pergamino	Lujanian (= Superior Pampean)	-	Roth (1889: p. 11); Schulthess (1920: p. 43)
†Catonyx tarijensis	Scelidotherium patrium Ameghino, 1888	PIMUZ A/V 525	171	(17) Baradero/Barranca Baradero, Tonelero	Lujanian (= Superior Pampean)	-	Roth (1889: p. 11); Schulthess (1920: p. 43)
†Catonyx tarijensis	Scelidotherium patrium Ameghino, 1888	PIMUZ A/V 4129	84	(8) San Lorenzo/Barranca San Lorenzo, Tonelero	Late Sanandresian and a major part of the Ensenadan (= Inferior Pampean)	-	Roth (1889; p. 7); Schulthess (1920; p. 44)
†Catonyx cuvieri	Scelidotherium leptocephalum	PIMUZ A/V 523	276	(1) San Nicolás/Barranca San Nicolás, Tonelero	Lujanian (= Superior Pampean)	-	Roth (1889: p. 16); Schulthess (1920: p. 43)
†Megatherium americanum	Megatherium americanum	PIMUZ A/V 478	80	(8) San Lorenzo/Barranca San Lorenzo, Tonelero	Late Sanandresian and a major part of the Ensenadan (= Inferior Pampean)	-	Roth (1889; p. 7); Schulthess (1920; p. 32)
†Megatherium americanum	Megatherium americanum	PIMUZ A/V 479	279	(4) Arroyo del Medio	Late Ensenadan and the Bonaerian (= Intermediate Pampean)	-	Roth (1889; p. 16); Schulthess (1920; p. 32-35); De Iuliis (1996)
†Megatherium americanum	Megatherium americanum	PIMUZ A/V 481	231	(2) Arroyo Pergamino	Late Ensenadan and the Bonaerian (= Intermediate Pampean)	-	Roth (1889; p. 14); Schulthess (1920; p. 32-33)
†Megatherium americanum	Megatherium americanum	PIMUZ A/V 482	214	(4) Arroyo del Medio	Late Ensenadan and the Bonaerian (= Intermediate Pampean)	-	Roth (1889; p. 13); Schulthess (1920; Plate 5)
†Megatherium americanum	Megatherium americanum	PIMUZ A/V 483	97	(16) Arroyo Pavón	Late Ensenadan and the Bonaerian (= Intermediate Pampean)	-	Roth (1889; p. 8); Schulthess (1920; p. 34)
†Megatherium sp.	Megatherium americanum	PIMUZ A/V 480	99	(2) Arroyo Pergamino	Late Ensenadan and the Bonaerian (= Intermediate Pampean)	-	Roth (1889; p. 8); Schulthess (1920; p. 32-34); Guth (1961; p. 145)
†Nothrotherium escrivanense	Nothrotherium escrivanense	PIMUZ A/V 477	125	(15) Río Carcarañá	Late Ensenadan and the Bonaerian (= Intermediate Pampean)	X	Roth (1889; p. 9); Schulthess (1920; p. 48-50); Straehl et al. (2013); Houssaye et al. (2016a); Houssaye et al. (2016b); Brandoni & Vezzosi (2019); Vezzosi et al. (2019)
